# Supplementary material for: ﻿Telipogon rojasiae (Orchidaceae, Oncidiinae), a new species from relict forests on the western slopes of the northern Peruvian Andes
Source: PhytoKeys. 2025 Oct 16;265:49–60. doi: 10.3897/phytokeys.265.164394 (PMC12550512; doi:10.3897/phytokeys.265.164394)
Supplement: XML Treatment for Telipogon rojasiae [file phytokeys.265.164394-treatment1.xml]

<!DOCTYPE tp:taxon-treatment
  PUBLIC "-//TaxonX//DTD Taxonomic Treatment Publishing DTD v0 20100105//EN" "tax-treatment-NSO.dtd">
<tp:taxon-treatment xmlns:tp="http://www.plazi.org/taxpub"><tp:treatment-meta><kwd-group><label>Taxon classification</label><kwd>
                <named-content content-type="kingdom">Plantae</named-content>
              </kwd><kwd>
                <named-content content-type="order">Asparagales</named-content>
              </kwd><kwd>
                <named-content content-type="family">Orchidaceae</named-content>
              </kwd></kwd-group><mixed-citation publication-type="journal"><person-group><name><surname>Martel</surname><given-names>Carlos</given-names></name><name><surname>Diaz Hernández</surname><given-names>Alex G.</given-names></name><name><surname>Iturralde</surname><given-names>Gabriel A.</given-names></name><name><surname>Collantes</surname><given-names>Benjamín</given-names></name></person-group><article-title>﻿<italic><tp:taxon-name><tp:taxon-name-part taxon-name-part-type="genus" reg="Telipogon">Telipogon</tp:taxon-name-part> <tp:taxon-name-part taxon-name-part-type="species" reg="rojasiae">rojasiae</tp:taxon-name-part></tp:taxon-name></italic> (<tp:taxon-name><tp:taxon-name-part taxon-name-part-type="family">Orchidaceae</tp:taxon-name-part></tp:taxon-name>, <tp:taxon-name><tp:taxon-name-part taxon-name-part-type="subtribe">Oncidiinae</tp:taxon-name-part></tp:taxon-name>), a new species from relict forests on the western slopes of the northern Peruvian Andes</article-title><source>PhytoKeys</source><day>16</day><month>10</month><year>2025</year><volume>265</volume><fpage>49</fpage><lpage>60</lpage><pub-id pub-id-type="doi">10.3897/phytokeys.265.164394</pub-id></mixed-citation></tp:treatment-meta><tp:nomenclature><label>﻿</label><tp:taxon-name><object-id xmlns:xlink="http://www.w3.org/1999/xlink" content-type="arpha" xlink:type="simple">76BB6CB2-35B1-5DDB-842D-13C67C3AD11E</object-id>
              <tp:taxon-name-part taxon-name-part-type="genus" reg="Telipogon">Telipogon</tp:taxon-name-part>
              <tp:taxon-name-part taxon-name-part-type="species" reg="rojasiae">rojasiae</tp:taxon-name-part>
              <object-id xmlns:xlink="http://www.w3.org/1999/xlink" content-type="ipni" xlink:type="simple">urn:lsid:ipni.org:names:77370794-1</object-id>
            </tp:taxon-name><tp:taxon-authority>C.Martel, A.Diaz &amp; Iturralde</tp:taxon-authority><tp:taxon-status xmlns:xlink="http://www.w3.org/1999/xlink" xlink:type="simple">sp. nov.</tp:taxon-status><xref ref-type="fig" rid="F1">Figs 1</xref><xref ref-type="fig" rid="F2">, 2</xref><xref ref-type="fig" rid="F3">, 3</xref></tp:nomenclature><tp:treatment-sec sec-type="material" id="SECID0ECKAC"><title>Type.</title><p>Peru • Lambayeque. Prov. Ferreñafe, [Dist. Incahuasi,] Tungula, [geographical coordinates omitted for conservation purposes], 3369 m, 29 Jan 2023, <italic>Alex G. Diaz H. 493</italic> (<bold><italic>holotype</italic></bold>: PRG! [Accession N° 20392]. <bold><italic>isotype</italic></bold>: PRG! [Accession N° 20392]).</p></tp:treatment-sec><tp:treatment-sec sec-type="diagnosis" id="SECID0EQKAC"><title>Diagnosis.</title><p><italic><tp:taxon-name><tp:taxon-name-part taxon-name-part-type="genus" reg="Telipogon">Telipogon</tp:taxon-name-part> <tp:taxon-name-part taxon-name-part-type="species" reg="rojasiae">rojasiae</tp:taxon-name-part></tp:taxon-name></italic> is most similar to <italic><tp:taxon-name><tp:taxon-name-part taxon-name-part-type="genus" reg="Telipogon">Telipogon</tp:taxon-name-part> <tp:taxon-name-part taxon-name-part-type="species" reg="montufarianus">montufarianus</tp:taxon-name-part></tp:taxon-name></italic> but differs by its cream-yellow flowers heavily stained with red vinaceous (vs. bright yellow flowers), the sub-rhombic to obovate petals, 15–17 × 11–12 mm (vs. elliptic petals, 12 × 8 mm), the greater number of veins in the petals (9–10 veins vs. 5 veins) and labellum (26 veins vs. 16–19 veins), and its sagittate callus (vs. a widely sub-cordiform callus).</p><fig id="F1" position="float" orientation="portrait"><object-id xmlns:xlink="http://www.w3.org/1999/xlink" content-type="doi" xlink:type="simple">10.3897/phytokeys.265.164394.figure1</object-id><object-id xmlns:xlink="http://www.w3.org/1999/xlink" content-type="arpha" xlink:type="simple">50EF1638-279E-53BF-B260-1FD45C293350</object-id><label>Figure 1.</label><caption><p><italic><tp:taxon-name><tp:taxon-name-part taxon-name-part-type="genus" reg="Telipogon">Telipogon</tp:taxon-name-part> <tp:taxon-name-part taxon-name-part-type="species" reg="rojasiae">rojasiae</tp:taxon-name-part></tp:taxon-name></italic> A. Habit; B. Flower, ¾ view; C. Dissected flower with expanded perianth (d.sep: dorsal sepal; l.sep: lateral sepal; pet: petal; lab: labellum), all in frontal view except one lateral sepal; D. Expanded labellum, frontal view with details of the apex; E. Callus, frontal view with details of the setae; F. Pedicel, ovary and column, lateral view with details of the ovary cross-section; G. Column, frontal and lateral views with details of the setae; H. Anther cap, frontal and ventral views; I. Pollinarium, frontal and ventral views.</p></caption><graphic xmlns:xlink="http://www.w3.org/1999/xlink" xlink:href="phytokeys-265-049_article-164394__-g001.jpg" position="float" orientation="portrait" xlink:type="simple" id="oo_1441538.jpg"><uri content-type="original_file" xlink:type="simple">https://binary.pensoft.net/fig/1441538</uri></graphic></fig></tp:treatment-sec><tp:treatment-sec sec-type="description" id="SECID0EQMAC"><title>Description.</title><p>Epiphytic <bold><italic>herb</italic></bold>, erect, sympodial, acaulous in young plants and with a visible short stem in older plants, up to 15 cm including the inflorescence. <bold><italic>Roots</italic></bold> terete, 1.6–2.2 mm in diameter. <bold><italic>Stem</italic></bold> abbreviated, forming pseudobulb-like structures on mature plants. <bold><italic>Leaves</italic></bold> 2.5–5.9 × 0.6–1.1 cm, 3–9, subcoriaceous, lanceolate-oblong to narrowly sub-elliptic, entire, acute apex, base articulated to a conduplicate leaf sheath that covers the stem; the basal leaves smaller than the upper leaves. <bold><italic>Inflorescence</italic></bold> an apical and lateral raceme; scape 5–7 × 0.2 cm, triquetrous, up to 5 flowers, one to two flowers opening in succession. <bold><italic>Floral bract</italic></bold> 15–16 × 5–6 mm (progressively decreasing in size in the following bracts), conduplicate, decurrent, falcate in natural position, widely ovate when expanded, acute, carinate. <bold><italic>Ovary</italic></bold> 20–21 × 3.0–3.1 mm, triquetrous, winged, pedicellate. Pedicel 6–11 mm long, triquetrous. <bold><italic>Flowers</italic></bold> 20–25 mm in diameter, non-resupinate. <bold><italic>Sepals</italic></bold> greenish-yellow with red vinaceous, spots, semitranslucent; lateral sepals 11–12 × 5–6 mm, ovate, entire, basally concave, acute apex, curved in natural position, with entire margin, 3-veined, carinate abaxially; dorsal sepal 13–14 × 5–6 mm, narrowly ovate, entire, concave towards the base, acute apex, 3-veined, carinate abaxially. <bold><italic>Petals</italic></bold> 15–17 × 11–12 mm, red-vinaceous with spots, sub-rhombic to obovate, apex acute to sub-acute, 9–10-veined. <bold><italic>Labellum</italic></bold> 12–13 × 16–17 mm when expanded, red-vinaceous with spots, reniform, concave, the base embracing almost the entire column, the apex rounded, protruding, 26-veined. <bold><italic>Callus</italic></bold> 3.2–3.6 × 5.7–6.1 mm, elevated, dark purple towards the apex, yellow towards the base, sagittate with a rounded apex, setose at the centre of the apex, fimbriate margin. <bold><italic>Column</italic></bold> 3.4 mm long, 2.4 mm wide, sub-rhomboid, dark yellow, ventral surface densely covered by minute conical papillae with acute apex, 3 tufts of setae; setae dark purple to white, simple, capilliform, up to 2.2 mm long. <bold><italic>Clinandrium</italic></bold> concave, with rounded edges, with a dorsal projection covering up to half of the anther cap. <bold><italic><tp:taxon-name><tp:taxon-name-part taxon-name-part-type="genus" reg="Stigma">Stigma</tp:taxon-name-part></tp:taxon-name></italic></bold> suborbicular. <bold><italic>Rostellum</italic></bold> erect. <bold><italic>Anther cap</italic></bold> 1.7 × 2.1 mm, red, cordiform, bilocular. <bold><italic>Pollinarium</italic></bold> 2.4 × 1.9 mm; pollinia 4 in 2 unequal pairs; outer pair obovoid, convex-flat; inner pair ellipsoid, laterally complanate; caudicle hyaline; viscidium uncinate. <bold><italic>Fruit</italic></bold> not seen.</p><fig id="F2" position="float" orientation="portrait"><object-id xmlns:xlink="http://www.w3.org/1999/xlink" content-type="doi" xlink:type="simple">10.3897/phytokeys.265.164394.figure2</object-id><object-id xmlns:xlink="http://www.w3.org/1999/xlink" content-type="arpha" xlink:type="simple">59C61AB2-BF6D-54BD-A4D6-4E9688E521B3</object-id><label>Figure 2.</label><caption><p><italic><tp:taxon-name><tp:taxon-name-part taxon-name-part-type="genus" reg="Telipogon">Telipogon</tp:taxon-name-part> <tp:taxon-name-part taxon-name-part-type="species" reg="rojasiae">rojasiae</tp:taxon-name-part></tp:taxon-name></italic> A. Habit; B. Floral bract, lateral view; C. Flower, frontal view; D. Dissected flower, frontal view with details of the abaxial side of the sepals and the labellum surface; E. Callus and column, frontal view; F. Pedicel, ovary and column, lateral view with details of the ovary cross-section; G. Column, frontal, top and lateral views; H. Anther cap and pollinarium, ventral and dorsal views. Note that all the floral segments are in their natural position, not expanded.</p></caption><graphic xmlns:xlink="http://www.w3.org/1999/xlink" xlink:href="phytokeys-265-049_article-164394__-g002.jpg" position="float" orientation="portrait" xlink:type="simple" id="oo_1441539.jpg"><uri content-type="original_file" xlink:type="simple">https://binary.pensoft.net/fig/1441539</uri></graphic></fig><fig id="F3" position="float" orientation="portrait"><object-id xmlns:xlink="http://www.w3.org/1999/xlink" content-type="doi" xlink:type="simple">10.3897/phytokeys.265.164394.figure3</object-id><object-id xmlns:xlink="http://www.w3.org/1999/xlink" content-type="arpha" xlink:type="simple">21EE78EE-5924-5907-8C52-E45C1159A7CB</object-id><label>Figure 3.</label><caption><p><italic><tp:taxon-name><tp:taxon-name-part taxon-name-part-type="genus" reg="Telipogon">Telipogon</tp:taxon-name-part> <tp:taxon-name-part taxon-name-part-type="species" reg="rojasiae">rojasiae</tp:taxon-name-part></tp:taxon-name></italic>. Holotype. GPS coordinates hidden for conservation purposes.</p></caption><graphic xmlns:xlink="http://www.w3.org/1999/xlink" xlink:href="phytokeys-265-049_article-164394__-g003.jpg" position="float" orientation="portrait" xlink:type="simple" id="oo_1441540.jpg"><uri content-type="original_file" xlink:type="simple">https://binary.pensoft.net/fig/1441540</uri></graphic></fig></tp:treatment-sec><tp:treatment-sec sec-type="phenology" id="SECID0E6AAE"><title>Phenology.</title><p>Plants of <italic><tp:taxon-name><tp:taxon-name-part taxon-name-part-type="genus" reg="Telipogon">T.</tp:taxon-name-part> <tp:taxon-name-part taxon-name-part-type="species" reg="rojasiae">rojasiae</tp:taxon-name-part></tp:taxon-name></italic> have been recorded in flower between August and January, the dry season in the southern hemisphere.</p></tp:treatment-sec><tp:treatment-sec sec-type="Eponymy" id="SECID0EQBAE"><title>Eponymy.</title><p><italic><tp:taxon-name><tp:taxon-name-part taxon-name-part-type="genus" reg="Telipogon">Telipogon</tp:taxon-name-part> <tp:taxon-name-part taxon-name-part-type="species" reg="rojasiae">rojasiae</tp:taxon-name-part></tp:taxon-name></italic> is named after Dr Consuelo Rojas, professor of Botany at the Universidad Nacional Pedro Ruiz Gallo, for her work on biodiversity and plant conservation in Northern Peru.</p></tp:treatment-sec><tp:treatment-sec sec-type="distribution" id="SECID0EBCAE"><title>Distribution, habitat and ecology.</title><p><italic><tp:taxon-name><tp:taxon-name-part taxon-name-part-type="genus" reg="Telipogon">Telipogon</tp:taxon-name-part> <tp:taxon-name-part taxon-name-part-type="species" reg="rojasiae">rojasiae</tp:taxon-name-part></tp:taxon-name></italic> is only known from the western slopes of the northern Peruvian Andes between 2800 and 3400 m asl (Fig. <xref ref-type="fig" rid="F4">4</xref>). The ecosystem of this area has been categorised as relict montane forests of the western slope (Ministerio del Ambiente 2019). These relict forests are located in the western Andean slopes of northwest Peru and southwest Ecuador and possess a rich biodiversity, including many endemic species and genera (<xref ref-type="bibr" rid="B19">Weigend et al. 2005a</xref>, <xref ref-type="bibr" rid="B20">2005b</xref>).</p><fig id="F4" position="float" orientation="portrait"><object-id xmlns:xlink="http://www.w3.org/1999/xlink" content-type="doi" xlink:type="simple">10.3897/phytokeys.265.164394.figure4</object-id><object-id xmlns:xlink="http://www.w3.org/1999/xlink" content-type="arpha" xlink:type="simple">F408DCC1-0FCB-593C-9145-B871B7DBAE8B</object-id><label>Figure 4.</label><caption><p>Distribution map of <italic><tp:taxon-name><tp:taxon-name-part taxon-name-part-type="genus" reg="Telipogon">Telipogon</tp:taxon-name-part> <tp:taxon-name-part taxon-name-part-type="species" reg="rojasiae">rojasiae</tp:taxon-name-part></tp:taxon-name></italic> and the morphologically similar <italic><tp:taxon-name><tp:taxon-name-part taxon-name-part-type="genus" reg="Telipogon">T.</tp:taxon-name-part> <tp:taxon-name-part taxon-name-part-type="species" reg="montufarianus">montufarianus</tp:taxon-name-part></tp:taxon-name></italic>.</p></caption><graphic xmlns:xlink="http://www.w3.org/1999/xlink" xlink:href="phytokeys-265-049_article-164394__-g004.jpg" position="float" orientation="portrait" xlink:type="simple" id="oo_1441541.jpg"><uri content-type="original_file" xlink:type="simple">https://binary.pensoft.net/fig/1441541</uri></graphic></fig><p>We have so far recorded five small subpopulations, which occur in small forest patches. In these areas, <italic><tp:taxon-name><tp:taxon-name-part taxon-name-part-type="genus" reg="Miconia">Miconia</tp:taxon-name-part></tp:taxon-name></italic> sp. is the dominant plant species, followed by <italic><tp:taxon-name><tp:taxon-name-part taxon-name-part-type="genus" reg="Brachyotum">Brachyotum</tp:taxon-name-part> <tp:taxon-name-part taxon-name-part-type="species" reg="ledifolium">ledifolium</tp:taxon-name-part></tp:taxon-name></italic> (Desr.) Triana, <italic><tp:taxon-name><tp:taxon-name-part taxon-name-part-type="genus" reg="Hedyosmum">Hedyosmum</tp:taxon-name-part> <tp:taxon-name-part taxon-name-part-type="species" reg="scabrum">scabrum</tp:taxon-name-part></tp:taxon-name></italic> (Ruiz &amp; Pav.) Solms, <italic><tp:taxon-name><tp:taxon-name-part taxon-name-part-type="genus" reg="Grosvenoria">Grosvenoria</tp:taxon-name-part> <tp:taxon-name-part taxon-name-part-type="species" reg="jelskii">jelskii</tp:taxon-name-part></tp:taxon-name></italic> (Hieron.) R.M.King &amp; H.Rob., and <italic><tp:taxon-name><tp:taxon-name-part taxon-name-part-type="genus" reg="Myrica">Myrica</tp:taxon-name-part> <tp:taxon-name-part taxon-name-part-type="species" reg="pubescens">pubescens</tp:taxon-name-part></tp:taxon-name></italic> Humb. &amp; Bonpl. ex Willd. In terms of orchids, many species co-occur with <italic><tp:taxon-name><tp:taxon-name-part taxon-name-part-type="genus" reg="Telipogon">T.</tp:taxon-name-part> <tp:taxon-name-part taxon-name-part-type="species" reg="rojasiae">rojasiae</tp:taxon-name-part></tp:taxon-name></italic>, including <italic><tp:taxon-name><tp:taxon-name-part taxon-name-part-type="genus" reg="Cyrtochilum">Cyrtochilum</tp:taxon-name-part> <tp:taxon-name-part taxon-name-part-type="species" reg="loesenerianum">loesenerianum</tp:taxon-name-part></tp:taxon-name></italic> (Schltr.) Dalström, <italic><tp:taxon-name><tp:taxon-name-part taxon-name-part-type="genus" reg="Epidendrum">Epidendrum</tp:taxon-name-part> <tp:taxon-name-part taxon-name-part-type="species" reg="capitellatum">capitellatum</tp:taxon-name-part></tp:taxon-name></italic> C.Schweinf., <italic><tp:taxon-name><tp:taxon-name-part taxon-name-part-type="genus" reg="Epidendrum">E.</tp:taxon-name-part> <tp:taxon-name-part taxon-name-part-type="species" reg="hemiscleria">hemiscleria</tp:taxon-name-part></tp:taxon-name></italic> Rchb.f., <italic><tp:taxon-name><tp:taxon-name-part taxon-name-part-type="genus" reg="Epidendrum">E.</tp:taxon-name-part> <tp:taxon-name-part taxon-name-part-type="species" reg="scutella">scutella</tp:taxon-name-part></tp:taxon-name></italic> Lindl., <italic><tp:taxon-name><tp:taxon-name-part taxon-name-part-type="genus" reg="Fernandezia">Fernandezia</tp:taxon-name-part> <tp:taxon-name-part taxon-name-part-type="species" reg="ionanthera">ionanthera</tp:taxon-name-part></tp:taxon-name></italic> (Rchb.f. &amp; Warsz.) Schltr., <italic><tp:taxon-name><tp:taxon-name-part taxon-name-part-type="genus" reg="Liparis">Liparis</tp:taxon-name-part> <tp:taxon-name-part taxon-name-part-type="species" reg="elegantula">elegantula</tp:taxon-name-part></tp:taxon-name></italic> Kraenzl., and <italic><tp:taxon-name><tp:taxon-name-part taxon-name-part-type="genus" reg="Telipogon">Telipogon</tp:taxon-name-part> <tp:taxon-name-part taxon-name-part-type="species" reg="papilio">papilio</tp:taxon-name-part></tp:taxon-name></italic> Rchb.f. &amp; Warsz.</p><p>The flower morphology resembles the general morphology of flowers in <italic><tp:taxon-name><tp:taxon-name-part taxon-name-part-type="genus" reg="Telipogon">Telipogon</tp:taxon-name-part></tp:taxon-name></italic> species pollinated by sexual deception involving tachinid male flies (e.g. <italic><tp:taxon-name><tp:taxon-name-part taxon-name-part-type="genus" reg="Telipogon">T.</tp:taxon-name-part> <tp:taxon-name-part taxon-name-part-type="species" reg="peruvianus">peruvianus</tp:taxon-name-part></tp:taxon-name></italic> T.Hashim., <italic><tp:taxon-name><tp:taxon-name-part taxon-name-part-type="genus" reg="Telipogon">T.</tp:taxon-name-part> <tp:taxon-name-part taxon-name-part-type="species" reg="bowmanii">bowmanii</tp:taxon-name-part></tp:taxon-name></italic> Rchb.f.; <xref ref-type="bibr" rid="B11">Martel et al. 2016</xref>, <xref ref-type="bibr" rid="B12">2019</xref>), which suggests <italic><tp:taxon-name><tp:taxon-name-part taxon-name-part-type="genus" reg="Telipogon">T.</tp:taxon-name-part> <tp:taxon-name-part taxon-name-part-type="species" reg="rojasiae">rojasiae</tp:taxon-name-part></tp:taxon-name></italic> may have a similar pollination mechanism.</p></tp:treatment-sec><tp:treatment-sec sec-type="Preliminary conservation status" id="SECID0EAKAE"><title>Preliminary conservation status.</title><p><italic><tp:taxon-name><tp:taxon-name-part taxon-name-part-type="genus" reg="Telipogon">Telipogon</tp:taxon-name-part> <tp:taxon-name-part taxon-name-part-type="species" reg="rojasiae">rojasiae</tp:taxon-name-part></tp:taxon-name></italic> was first observed in 2016; since then, only five small subpopulations, each comprising fewer than 20 individuals, have been recorded. The five subpopulations occur in disturbed and patchy forests, which are threatened by deforestation. Its EOO is estimated to be 132.5 km<sup>2</sup>, falling into the Endangered category under subcriterion B1, whereas its AOO is estimated at 5 km<sup>2</sup> (a cell of 1 km<sup>2</sup> due to the small forest remnants), falling into the Critically Endangered category under subcriterion B2. The known habitat of <italic><tp:taxon-name><tp:taxon-name-part taxon-name-part-type="genus" reg="Telipogon">T.</tp:taxon-name-part> <tp:taxon-name-part taxon-name-part-type="species" reg="rojasiae">rojasiae</tp:taxon-name-part></tp:taxon-name></italic>, the relict forests, is severely fragmented (a), and we project that the five known subpopulations will decline over time and the AOO and EOO will be reduced. Therefore, following the <xref ref-type="bibr" rid="B7">IUCN (2024)</xref> criteria, we informally assessed the conservation status of <italic><tp:taxon-name><tp:taxon-name-part taxon-name-part-type="genus" reg="Telipogon">T.</tp:taxon-name-part> <tp:taxon-name-part taxon-name-part-type="species" reg="rojasiae">rojasiae</tp:taxon-name-part></tp:taxon-name></italic> as Critically Endangered [CR B2ab(i,ii,iii,iv)].</p></tp:treatment-sec><tp:treatment-sec sec-type="Taxonomic notes" id="SECID0ERLAE"><title>Taxonomic notes.</title><p><italic><tp:taxon-name><tp:taxon-name-part taxon-name-part-type="genus" reg="Telipogon">Telipogon</tp:taxon-name-part> <tp:taxon-name-part taxon-name-part-type="species" reg="rojasiae">rojasiae</tp:taxon-name-part></tp:taxon-name></italic> is morphologically most similar to <italic><tp:taxon-name><tp:taxon-name-part taxon-name-part-type="genus" reg="Telipogon">T.</tp:taxon-name-part> <tp:taxon-name-part taxon-name-part-type="species" reg="montufarianus">montufarianus</tp:taxon-name-part></tp:taxon-name></italic> H.Medina, J.Portilla &amp; Hirtz, for being a medium-sized plant (&lt; 10–15 cm including the inflorescence) and having small flowers of similar size (20–25 mm in diam.), a similar colouration in the sepals, the concave labellum, an elevated callus, and a column with three tufts of capilliform setae (Fig. <xref ref-type="fig" rid="F5">5</xref>). Some of the differences between both species have been detailed in the diagnosis; however, the most notable are the colour of the flowers (cream-yellow flowers heavily stained with red vinaceous in <italic><tp:taxon-name><tp:taxon-name-part taxon-name-part-type="genus" reg="Telipogon">T.</tp:taxon-name-part> <tp:taxon-name-part taxon-name-part-type="species" reg="rojasiae">rojasiae</tp:taxon-name-part></tp:taxon-name></italic> vs. bright yellow flowers in <italic><tp:taxon-name><tp:taxon-name-part taxon-name-part-type="genus" reg="Telipogon">T.</tp:taxon-name-part> <tp:taxon-name-part taxon-name-part-type="species" reg="montufarianus">montufarianus</tp:taxon-name-part></tp:taxon-name></italic>), the shape of the petals (sub-rhombic to obovate petals vs. elliptic), the shape of the callus (sagittate in <italic><tp:taxon-name><tp:taxon-name-part taxon-name-part-type="genus" reg="Telipogon">T.</tp:taxon-name-part> <tp:taxon-name-part taxon-name-part-type="species" reg="rojasiae">rojasiae</tp:taxon-name-part></tp:taxon-name></italic> vs. widely sub-cordiform in <italic><tp:taxon-name><tp:taxon-name-part taxon-name-part-type="genus" reg="Telipogon">T.</tp:taxon-name-part> <tp:taxon-name-part taxon-name-part-type="species" reg="montufarianus">montufarianus</tp:taxon-name-part></tp:taxon-name></italic>), the number of veins in the petals (10 veins in <italic><tp:taxon-name><tp:taxon-name-part taxon-name-part-type="genus" reg="Telipogon">T.</tp:taxon-name-part> <tp:taxon-name-part taxon-name-part-type="species" reg="rojasiae">rojasiae</tp:taxon-name-part></tp:taxon-name></italic> vs. 5 veins in <italic><tp:taxon-name><tp:taxon-name-part taxon-name-part-type="genus" reg="Telipogon">T.</tp:taxon-name-part> <tp:taxon-name-part taxon-name-part-type="species" reg="montufarianus">montufarianus</tp:taxon-name-part></tp:taxon-name></italic>) and the labellum (26 veins in <italic><tp:taxon-name><tp:taxon-name-part taxon-name-part-type="genus" reg="Telipogon">T.</tp:taxon-name-part> <tp:taxon-name-part taxon-name-part-type="species" reg="rojasiae">rojasiae</tp:taxon-name-part></tp:taxon-name></italic> vs. 16–19 veins in <italic><tp:taxon-name><tp:taxon-name-part taxon-name-part-type="genus" reg="Telipogon">T.</tp:taxon-name-part> <tp:taxon-name-part taxon-name-part-type="species" reg="montufarianus">montufarianus</tp:taxon-name-part></tp:taxon-name></italic>) (Fig. <xref ref-type="fig" rid="F4">4</xref>). Additionally, <italic><tp:taxon-name><tp:taxon-name-part taxon-name-part-type="genus" reg="Telipogon">T.</tp:taxon-name-part> <tp:taxon-name-part taxon-name-part-type="species" reg="rojasiae">rojasiae</tp:taxon-name-part></tp:taxon-name></italic> inhabits the montane forests of the eastern Andean slopes of northwestern Peru, while <italic><tp:taxon-name><tp:taxon-name-part taxon-name-part-type="genus" reg="Telipogon">T.</tp:taxon-name-part> <tp:taxon-name-part taxon-name-part-type="species" reg="montufarianus">montufarianus</tp:taxon-name-part></tp:taxon-name></italic> is distributed in the western slopes of southeastern Ecuador (Table <xref ref-type="table" rid="T1">1</xref>). <italic><tp:taxon-name><tp:taxon-name-part taxon-name-part-type="genus" reg="Telipogon">Telipogon</tp:taxon-name-part> <tp:taxon-name-part taxon-name-part-type="species" reg="rojasiae">rojasiae</tp:taxon-name-part></tp:taxon-name></italic> seems to be also morphologically similar to <italic><tp:taxon-name><tp:taxon-name-part taxon-name-part-type="genus" reg="Telipogon">Telipogon</tp:taxon-name-part> <tp:taxon-name-part taxon-name-part-type="species" reg="frymirei">frymirei</tp:taxon-name-part></tp:taxon-name></italic> Dodson, from southeastern Ecuador, as they both have a concave labellum and an elevated callus; however, <italic><tp:taxon-name><tp:taxon-name-part taxon-name-part-type="genus" reg="Telipogon">T.</tp:taxon-name-part> <tp:taxon-name-part taxon-name-part-type="species" reg="rojasiae">rojasiae</tp:taxon-name-part></tp:taxon-name></italic> can be easily discriminated by the sub-rhombic to sub-obovate petals (vs. elliptic petals in <italic><tp:taxon-name><tp:taxon-name-part taxon-name-part-type="genus" reg="Telipogon">T.</tp:taxon-name-part> <tp:taxon-name-part taxon-name-part-type="species" reg="frymirei">frymirei</tp:taxon-name-part></tp:taxon-name></italic>), the reniform labellum (vs. broadly ovate in <italic><tp:taxon-name><tp:taxon-name-part taxon-name-part-type="genus" reg="Telipogon">T.</tp:taxon-name-part> <tp:taxon-name-part taxon-name-part-type="species" reg="frymirei">frymirei</tp:taxon-name-part></tp:taxon-name></italic>), the sagittate callus (vs. sub-triangular, lingulate callus in <italic><tp:taxon-name><tp:taxon-name-part taxon-name-part-type="genus" reg="Telipogon">T.</tp:taxon-name-part> <tp:taxon-name-part taxon-name-part-type="species" reg="frymirei">frymirei</tp:taxon-name-part></tp:taxon-name></italic>), and the rounded margins of the stigmatic cavity (vs. a stigmatic cavity with incurved teeth in <italic><tp:taxon-name><tp:taxon-name-part taxon-name-part-type="genus" reg="Telipogon">T.</tp:taxon-name-part> <tp:taxon-name-part taxon-name-part-type="species" reg="frymirei">frymirei</tp:taxon-name-part></tp:taxon-name></italic>) (Table <xref ref-type="table" rid="T1">1</xref>).</p><fig id="F5" position="float" orientation="portrait"><object-id xmlns:xlink="http://www.w3.org/1999/xlink" content-type="doi" xlink:type="simple">10.3897/phytokeys.265.164394.figure5</object-id><object-id xmlns:xlink="http://www.w3.org/1999/xlink" content-type="arpha" xlink:type="simple">900BAD37-414B-595E-A526-B50709D4D6D7</object-id><label>Figure 5.</label><caption><p>Comparison between <italic><tp:taxon-name><tp:taxon-name-part taxon-name-part-type="genus" reg="Telipogon">Telipogon</tp:taxon-name-part> <tp:taxon-name-part taxon-name-part-type="species" reg="rojasiae">rojasiae</tp:taxon-name-part></tp:taxon-name></italic> and <italic><tp:taxon-name><tp:taxon-name-part taxon-name-part-type="genus" reg="Telipogon">T.</tp:taxon-name-part> <tp:taxon-name-part taxon-name-part-type="species" reg="montufarianus">montufarianus</tp:taxon-name-part></tp:taxon-name></italic>; A. Plant of <italic><tp:taxon-name><tp:taxon-name-part taxon-name-part-type="genus" reg="Telipogon">T.</tp:taxon-name-part> <tp:taxon-name-part taxon-name-part-type="species" reg="rojasiae">rojasiae</tp:taxon-name-part></tp:taxon-name></italic>; B. Plant of <italic><tp:taxon-name><tp:taxon-name-part taxon-name-part-type="genus" reg="Telipogon">T.</tp:taxon-name-part> <tp:taxon-name-part taxon-name-part-type="species" reg="montufarianus">montufarianus</tp:taxon-name-part></tp:taxon-name></italic>; C. Flower of <italic><tp:taxon-name><tp:taxon-name-part taxon-name-part-type="genus" reg="Telipogon">T.</tp:taxon-name-part> <tp:taxon-name-part taxon-name-part-type="species" reg="rojasiae">rojasiae</tp:taxon-name-part></tp:taxon-name></italic>, frontal view; D. Flower of <italic><tp:taxon-name><tp:taxon-name-part taxon-name-part-type="genus" reg="Telipogon">T.</tp:taxon-name-part> <tp:taxon-name-part taxon-name-part-type="species" reg="montufarianus">montufarianus</tp:taxon-name-part></tp:taxon-name></italic>, frontal view.</p></caption><graphic xmlns:xlink="http://www.w3.org/1999/xlink" xlink:href="phytokeys-265-049_article-164394__-g005.jpg" position="float" orientation="portrait" xlink:type="simple" id="oo_1441542.jpg"><uri content-type="original_file" xlink:type="simple">https://binary.pensoft.net/fig/1441542</uri></graphic></fig><table-wrap id="T1" position="float" orientation="portrait"><label>Table 1.</label><caption><p>Summary of principal differences between <italic><tp:taxon-name><tp:taxon-name-part taxon-name-part-type="genus" reg="Telipogon">T.</tp:taxon-name-part> <tp:taxon-name-part taxon-name-part-type="species" reg="rojasiae">rojasiae</tp:taxon-name-part></tp:taxon-name></italic> and morphologically similar species.</p></caption><table id="TID0EP3AE" rules="all"><tbody><tr><th rowspan="1" colspan="1"/><th rowspan="1" colspan="1">
                      <tp:taxon-name><tp:taxon-name-part taxon-name-part-type="genus" reg="Telipogon">T.</tp:taxon-name-part> <tp:taxon-name-part taxon-name-part-type="species" reg="rojasiae">rojasiae</tp:taxon-name-part></tp:taxon-name>
                    </th><th rowspan="1" colspan="1">
                      <tp:taxon-name><tp:taxon-name-part taxon-name-part-type="genus" reg="Telipogon">T.</tp:taxon-name-part> <tp:taxon-name-part taxon-name-part-type="species" reg="montufarianus">montufarianus</tp:taxon-name-part></tp:taxon-name>
                    </th><th rowspan="1" colspan="1">
                      <tp:taxon-name><tp:taxon-name-part taxon-name-part-type="genus" reg="Telipogon">T.</tp:taxon-name-part> <tp:taxon-name-part taxon-name-part-type="species" reg="frymirei">frymirei</tp:taxon-name-part></tp:taxon-name>
                    </th></tr><tr><td rowspan="1" colspan="1">Flower colour</td><td rowspan="1" colspan="1">cream-yellow with red vinaceous stains</td><td rowspan="1" colspan="1">bright yellow with brown striations</td><td rowspan="1" colspan="1">yellow-brown with brown veins</td></tr><tr><td rowspan="1" colspan="1">Petals</td><td rowspan="1" colspan="1">sub-rhombic to obovate, 10-veined</td><td rowspan="1" colspan="1">elliptic, 5-veined</td><td rowspan="1" colspan="1">elliptic, 7-veined</td></tr><tr><td rowspan="1" colspan="1">Labellum</td><td rowspan="1" colspan="1">reniform, 26-veined</td><td rowspan="1" colspan="1">reniform, 16-19-veined</td><td rowspan="1" colspan="1">broadly ovate, subcordate at the base, 19-23-veined</td></tr><tr><td rowspan="1" colspan="1">
                      Callus
                    </td><td rowspan="1" colspan="1">sagittate, hirsute on the sides, setose apically</td><td rowspan="1" colspan="1">widely sub-cordiform, hirsute on the sides, setose apically</td><td rowspan="1" colspan="1">sub-triangular, lingulate, puberulent</td></tr><tr><td rowspan="1" colspan="1">Column</td><td rowspan="1" colspan="1">sides of the stigmatic cavity smooth</td><td rowspan="1" colspan="1">sides of the stigmatic cavity smooth</td><td rowspan="1" colspan="1">borders of the stigmatic cavity with incurved teeth</td></tr></tbody></table></table-wrap><p>There are at least two <italic><tp:taxon-name><tp:taxon-name-part taxon-name-part-type="genus" reg="Telipogon">Telipogon</tp:taxon-name-part></tp:taxon-name></italic> species that might be closely related to <italic><tp:taxon-name><tp:taxon-name-part taxon-name-part-type="genus" reg="Telipogon">T.</tp:taxon-name-part> <tp:taxon-name-part taxon-name-part-type="species" reg="rojasiae">rojasiae</tp:taxon-name-part></tp:taxon-name></italic>: <italic><tp:taxon-name><tp:taxon-name-part taxon-name-part-type="genus" reg="Telipogon">T.</tp:taxon-name-part> <tp:taxon-name-part taxon-name-part-type="species" reg="montufarianus">montufarianus</tp:taxon-name-part></tp:taxon-name></italic> and an undescribed <italic><tp:taxon-name><tp:taxon-name-part taxon-name-part-type="genus" reg="Telipogon">Telipogon</tp:taxon-name-part></tp:taxon-name></italic> species presented as <italic><tp:taxon-name><tp:taxon-name-part taxon-name-part-type="genus" reg="Telipogon">T.</tp:taxon-name-part> <tp:taxon-name-part taxon-name-part-type="species" reg="frymirei">frymirei</tp:taxon-name-part></tp:taxon-name></italic> Dodson by <xref ref-type="bibr" rid="B5">Dodson (2002)</xref> in his book Native Ecuadorian Orchids, volume III. The latter displays the typical concave labellum and a hairy elevated callus, as <italic><tp:taxon-name><tp:taxon-name-part taxon-name-part-type="genus" reg="Telipogon">T.</tp:taxon-name-part> <tp:taxon-name-part taxon-name-part-type="species" reg="rojasiae">rojasiae</tp:taxon-name-part></tp:taxon-name></italic> and <italic><tp:taxon-name><tp:taxon-name-part taxon-name-part-type="genus" reg="Telipogon">T.</tp:taxon-name-part> <tp:taxon-name-part taxon-name-part-type="species" reg="montufarianus">montufarianus</tp:taxon-name-part></tp:taxon-name></italic> do; in addition, it has dark red to purplish flowers. These and other characters of the specimen portrayed by <xref ref-type="bibr" rid="B5">Dodson (2002)</xref> differ strongly from the characters presented in the original description and drawing of <italic><tp:taxon-name><tp:taxon-name-part taxon-name-part-type="genus" reg="Telipogon">T.</tp:taxon-name-part> <tp:taxon-name-part taxon-name-part-type="species" reg="frymirei">frymirei</tp:taxon-name-part></tp:taxon-name></italic> (<xref ref-type="bibr" rid="B4">Dodson 1984</xref>). The misidentified species resembles <italic><tp:taxon-name><tp:taxon-name-part taxon-name-part-type="genus" reg="Telipogon">T.</tp:taxon-name-part> <tp:taxon-name-part taxon-name-part-type="species" reg="montufarianus">montufarianus</tp:taxon-name-part></tp:taxon-name></italic> in petal shape and <italic><tp:taxon-name><tp:taxon-name-part taxon-name-part-type="genus" reg="Telipogon">T.</tp:taxon-name-part> <tp:taxon-name-part taxon-name-part-type="species" reg="rojasiae">rojasiae</tp:taxon-name-part></tp:taxon-name></italic> in labellum shape. Unfortunately, no material is available to compare our new entity with the actual and misidentified <italic><tp:taxon-name><tp:taxon-name-part taxon-name-part-type="genus" reg="Telipogon">T.</tp:taxon-name-part> <tp:taxon-name-part taxon-name-part-type="species" reg="frymirei">frymirei</tp:taxon-name-part></tp:taxon-name></italic>. Moreover, in the same book, Dodson depicted a picture of a flower of <italic><tp:taxon-name><tp:taxon-name-part taxon-name-part-type="genus" reg="Telipogon">T.</tp:taxon-name-part> <tp:taxon-name-part taxon-name-part-type="species" reg="montufarianus">montufarianus</tp:taxon-name-part></tp:taxon-name></italic> – which was still undescribed at that time – as <italic><tp:taxon-name><tp:taxon-name-part taxon-name-part-type="genus" reg="Telipogon">T.</tp:taxon-name-part> <tp:taxon-name-part taxon-name-part-type="species" reg="ecuadorensis">ecuadorensis</tp:taxon-name-part></tp:taxon-name></italic> Schltr., despite these two species being morphologically very distinct. Explorations in the type locality of <italic><tp:taxon-name><tp:taxon-name-part taxon-name-part-type="genus" reg="Telipogon">T.</tp:taxon-name-part> <tp:taxon-name-part taxon-name-part-type="species" reg="frymirei">frymirei</tp:taxon-name-part></tp:taxon-name></italic> are being carried out, which we hope will shed light on the true identity of this and other <italic><tp:taxon-name><tp:taxon-name-part taxon-name-part-type="genus" reg="Telipogon">Telipogon</tp:taxon-name-part></tp:taxon-name></italic> species, as well as the potential occurrence of <italic><tp:taxon-name><tp:taxon-name-part taxon-name-part-type="genus" reg="Telipogon">T.</tp:taxon-name-part> <tp:taxon-name-part taxon-name-part-type="species" reg="rojasiae">rojasiae</tp:taxon-name-part></tp:taxon-name></italic> in Ecuador.</p><p>As a side note, <italic><tp:taxon-name><tp:taxon-name-part taxon-name-part-type="genus" reg="Telipogon">T.</tp:taxon-name-part> <tp:taxon-name-part taxon-name-part-type="species" reg="montufarianus">montufarianus</tp:taxon-name-part></tp:taxon-name></italic> was originally described as <italic><tp:taxon-name><tp:taxon-name-part taxon-name-part-type="genus" reg="Telipogon">T.</tp:taxon-name-part> <tp:taxon-name-part taxon-name-part-type="species" reg="montufariana">montufariana</tp:taxon-name-part></tp:taxon-name></italic> (<xref ref-type="bibr" rid="B14">Medina et al. 2019</xref>), which is an incorrect declension, since the genus name <italic><tp:taxon-name><tp:taxon-name-part taxon-name-part-type="genus" reg="Telipogon">Telipogon</tp:taxon-name-part></tp:taxon-name></italic> is masculine, and therefore the species epithet should be declined with the suffix “ianus”. Similarly, <italic><tp:taxon-name><tp:taxon-name-part taxon-name-part-type="genus" reg="Telipogon">T.</tp:taxon-name-part> <tp:taxon-name-part taxon-name-part-type="species" reg="humboldtianus">humboldtianus</tp:taxon-name-part></tp:taxon-name></italic> H.Medina, J.Portilla &amp; Hirtz was originally named <italic><tp:taxon-name><tp:taxon-name-part taxon-name-part-type="genus" reg="Telipogon">T.</tp:taxon-name-part> <tp:taxon-name-part taxon-name-part-type="species" reg="humboldtiana">humboldtiana</tp:taxon-name-part></tp:taxon-name></italic> (<xref ref-type="bibr" rid="B14">Medina et al. 2019</xref>), which we correct here.</p></tp:treatment-sec><tp:treatment-sec sec-type="Other records" id="SECID0EFBAG"><title>Other records.</title><p>Peru • Cajamarca. Prov. Chota, [Dist. Querocoto,] Querocoto, 3144 m, 20 Aug 2017, <italic>Alex G. Diaz H. 271</italic> (PRG! [Accession N° 20391]); • ibid. 3148 m, 20 Sep 2018, <italic>Alex G. Diaz H. 270</italic> (PRG! [Accession N° 20390]); • ibid. Pagaibamba, 2808 m, 11 Aug 2018, <italic>Alex G. Diaz H. 268</italic> (PRG! [Accession N° 20389]); • ibid. Lambayeque. Prov. Ferreñafe, [Dist. Incahuasi,] Tungula, 3400 m, 17 Oct 2016, <italic>Alex G. Diaz H. 128</italic> (PRG! [Accession N° 18754]).</p></tp:treatment-sec><ref-list><ref id="B19"><mixed-citation xmlns:xlink="http://www.w3.org/1999/xlink" xlink:type="simple"><person-group><name name-style="western"><surname>Weigend</surname><given-names>M</given-names></name><name name-style="western"><surname>Cano</surname><given-names>A</given-names></name><name name-style="western"><surname>Rodríguez</surname><given-names>EF</given-names></name></person-group> (<year>2005a</year>) <article-title>New species and new records of the flora in Amotape-Huancabamba Zone: Endemics and biogeographic limits.</article-title><source>Revista Peruana de Biología</source><volume>12</volume>: <fpage>249</fpage>–<lpage>274</lpage>. <ext-link xlink:href="10.15381/rpb.v12i2.2398" ext-link-type="doi" xlink:type="simple">https://doi.org/10.15381/rpb.v12i2.2398</ext-link></mixed-citation></ref><ref id="B20"><mixed-citation xmlns:xlink="http://www.w3.org/1999/xlink" xlink:type="simple"><person-group><name name-style="western"><surname>Weigend</surname><given-names>M</given-names></name><name name-style="western"><surname>Rodríguez</surname><given-names>EF</given-names></name><name name-style="western"><surname>Arana</surname><given-names>C</given-names></name></person-group> (<year>2005b</year>) <article-title>The relict forests of Northwest Peru and Southwest Ecuador.</article-title><source>Revista Peruana de Biología</source><volume>12</volume>: <fpage>185</fpage>–<lpage>194</lpage>. <ext-link xlink:href="10.15381/rpb.v12i2.2390" ext-link-type="doi" xlink:type="simple">https://doi.org/10.15381/rpb.v12i2.2390</ext-link></mixed-citation></ref><ref id="B11"><mixed-citation xmlns:xlink="http://www.w3.org/1999/xlink" xlink:type="simple"><person-group><name name-style="western"><surname>Martel</surname><given-names>C</given-names></name><name name-style="western"><surname>Cairampoma</surname><given-names>L</given-names></name><name name-style="western"><surname>Stauffer</surname><given-names>FW</given-names></name><name name-style="western"><surname>Ayasse</surname><given-names>M</given-names></name></person-group> (<year>2016</year>) <italic><tp:taxon-name><tp:taxon-name-part taxon-name-part-type="genus">Telipogon</tp:taxon-name-part> <tp:taxon-name-part taxon-name-part-type="species">peruvianus</tp:taxon-name-part></tp:taxon-name></italic> (<tp:taxon-name><tp:taxon-name-part taxon-name-part-type="family">Orchidaceae</tp:taxon-name-part></tp:taxon-name>) flowers elicit pre-mating behaviour in <italic><tp:taxon-name><tp:taxon-name-part taxon-name-part-type="genus">Eudejeania</tp:taxon-name-part></tp:taxon-name></italic> (<tp:taxon-name><tp:taxon-name-part taxon-name-part-type="family">Tachinidae</tp:taxon-name-part></tp:taxon-name>) males for pollination. PLOS ONE 11: e0165896. <ext-link xlink:href="10.1371/journal.pone.0165896" ext-link-type="doi" xlink:type="simple">https://doi.org/10.1371/journal.pone.0165896</ext-link></mixed-citation></ref><ref id="B12"><mixed-citation xmlns:xlink="http://www.w3.org/1999/xlink" xlink:type="simple"><person-group><name name-style="western"><surname>Martel</surname><given-names>C</given-names></name><name name-style="western"><surname>Francke</surname><given-names>W</given-names></name><name name-style="western"><surname>Ayasse</surname><given-names>M</given-names></name></person-group> (<year>2019</year>) <article-title>The chemical and visual bases of the pollination of the Neotropical sexually deceptive orchid <italic><tp:taxon-name><tp:taxon-name-part taxon-name-part-type="genus">Telipogon</tp:taxon-name-part> <tp:taxon-name-part taxon-name-part-type="species">peruvianus</tp:taxon-name-part></tp:taxon-name></italic>.</article-title><source>New Phytologist</source><volume>223</volume>: <fpage>1989</fpage>–<lpage>2001</lpage>. <ext-link xlink:href="10.1111/nph.15902" ext-link-type="doi" xlink:type="simple">https://doi.org/10.1111/nph.15902</ext-link></mixed-citation></ref><ref id="B7"><mixed-citation xmlns:xlink="http://www.w3.org/1999/xlink" xlink:type="simple">IUCN (<year>2024</year>) IUCN Standards and Petitions Committee 2024. Guidelines for Using the IUCN Red List Categories and Criteria. Version 16. Prepared by the Standards and Petitions Committee. <ext-link xlink:href="https://www.iucnredlist.org/resources/redlistguidelines.pdf" ext-link-type="uri" xlink:type="simple">https://www.iucnredlist.org/resources/redlistguidelines.pdf</ext-link> [Accessed 01 July 2025]</mixed-citation></ref><ref id="B5"><mixed-citation xmlns:xlink="http://www.w3.org/1999/xlink" xlink:type="simple"><person-group><name name-style="western"><surname>Dodson</surname><given-names>CH</given-names></name></person-group> (<year>2002</year>) <source>Native Ecuadorian Orchids. Volume III: <italic><tp:taxon-name><tp:taxon-name-part taxon-name-part-type="genus">Lepanthopsis</tp:taxon-name-part></tp:taxon-name></italic>-<italic><tp:taxon-name><tp:taxon-name-part taxon-name-part-type="genus">Oliveriana</tp:taxon-name-part></tp:taxon-name></italic>.</source><publisher-name>Dodson Trust</publisher-name>, <publisher-loc>Sarasota</publisher-loc>, <size units="page">231 pp</size>.</mixed-citation></ref><ref id="B4"><mixed-citation xmlns:xlink="http://www.w3.org/1999/xlink" xlink:type="simple"><person-group><name name-style="western"><surname>Dodson</surname><given-names>CH</given-names></name></person-group> (<year>1984</year>) <italic><tp:taxon-name><tp:taxon-name-part taxon-name-part-type="genus">Telipogon</tp:taxon-name-part> <tp:taxon-name-part taxon-name-part-type="species">frymirei</tp:taxon-name-part></tp:taxon-name></italic>. In: Dodson CH, Dodson PM (Eds) Icones Plantarum Tropicarum, Fascicle 10. The Marie Selby Botanical Gardens, Sarasota, Plate 991.</mixed-citation></ref><ref id="B14"><mixed-citation xmlns:xlink="http://www.w3.org/1999/xlink" xlink:type="simple"><person-group><name name-style="western"><surname>Medina</surname><given-names>H</given-names></name><name name-style="western"><surname>Portilla</surname><given-names>J</given-names></name><name name-style="western"><surname>Hirtz</surname><given-names>A</given-names></name></person-group> (<year>2019</year>) <article-title>New Ecuadorian orchids – Two new species in <tp:taxon-name><tp:taxon-name-part taxon-name-part-type="subtribe">Oncidiinae</tp:taxon-name-part></tp:taxon-name> and a new species in <tp:taxon-name><tp:taxon-name-part taxon-name-part-type="subtribe">Zygopetalinae</tp:taxon-name-part></tp:taxon-name>.</article-title><source>Lindleyana</source><volume>88</volume>: <fpage>546</fpage>–<lpage>552</lpage>.</mixed-citation></ref></ref-list></tp:taxon-treatment>
